# Supplementary material for: FOXP3 promote the progression of glioblastoma via inhibiting ferroptosis mediated by linc00857/miR-1290/GPX4 axis
Source: Cell Death Dis. 2024 Apr 1;15(4):239. doi: 10.1038/s41419-024-06619-4 (PMC10984987; doi:10.1038/s41419-024-06619-4)
Supplement: Supplementary file 9 — Table S1 [file 41419_2024_6619_MOESM9_ESM.xlsx]

## Sheet: Sheet1
Supplementary Table 1. The primers, siRNA used in the article
GENE	Sequence (5' -> 3')
FOXP3	Forward Primer	GTGGCCCGGATGTGAGAAG
	Reverse Primer	GGAGCCCTTGTCGGATGATG
LINC00857	Forward Primer	CCCCTGCTTCATTGTTTCCC
	Reverse Primer	AGCTTGTCCTTCTTGGGTACT
β-actin	Forward Primer	GAGGCAAGACCGAAGTAAACTAC
	Reverse Primer	CCGAACTGGTTACACGGGAA
GPX4	Forward Primer	GAGGCAAGACCGAAGTAAACTAC
	Reverse Primer	CCGAACTGGTTACACGGGAA
U6	Forward Primer	GGAACGATACAGAGAAGATTAGC
	Reverse Primer	TGGAACGCTTCACGAATTTGC
GAPDH	Forward Primer	TATCGGACGCCTGGTTAC
	Reverse Primer	TATCGGACGCCTGGTTAC
miR-1290	Forward Primer	ACACTCCAGCTGGGTGGATTTTTGGATC
	Reverse Primer	ACACTCCAGCTGGGTGGATTTTTGGATC
GPX4-P1	Forward Primer	AACTGTCTTGATGACTCTCAGGTCT
	Reverse Primer	TGGGTTTGCTTCTCATCACA
GPX4-P2	Forward Primer	GGAGGTTGCAGTGAGCTGAG
	Reverse Primer	GCCGGGATTTGCCTTTTT
GPX4-P3	Forward Primer	GCTGAGGCTGGAGGATCAC
	Reverse Primer	ACCATTCCTGGCTAATTATTGTT
GPX4-P4	Forward Primer	AACCCCCTCGACGAGTCTTA
	Reverse Primer	TGCTCGCTTGTGTCTAGGAG
GPX4-P5	Forward Primer	CACGGCCTCCTAGACACAAG
	Reverse Primer	AGAGCGCTCATTGGTCAGA
GPX4-P6	Forward Primer	CGCGTCTGACCAATGAGC
	Reverse Primer	GCTTCAGTAGGCGGCAAAG
linc00857-P1	Forward Primer	AAAAGGTCAAACGCATTTCCT
	Reverse Primer	CTGGGTGGTTTGTCAGGTTT
linc00857-P2	Forward Primer	AGCCCGGGTTTATGAGAA
	Reverse Primer	TCAGCCACCACTCATTAAAAA
linc00857-P3	Forward Primer	ATGTTGGCCAAGCTGTTCTC
	Reverse Primer	TCCAGTCCTTCCGGATTTTA
linc00857-P4	Forward Primer	TCCCAAAGTGCTGGGATTAC
	Reverse Primer	CCCAGACAGGGAGAAGGTC
linc00857-P5	Forward Primer	CTGGGATTACAGGCGTGAG
	Reverse Primer	CTGCCCAGACAGGGAGAAG
linc00857-P6	Forward Primer	CCCGATTTGCGTTTTAAAGT
	Reverse Primer	GGCCACGGAATATGACTGAG
linc00857-P6	Forward Primer	GGGCTGGACTGCATTTCTTA
	Reverse Primer	AATTCCACAAGTCTGTCCTTCC
FOXP3-si	SS Sequence	GGUUAAGUGUCUUGAUCAA
	AS Sequence	UUGAUCAAGACACUUAACC
linc00857-si1	SS Sequence	GUUUGUAGUUAUAGUUUAA
	AS Sequence	UUAAACUAUAACUACAAAC
linc00857-si2	SS Sequence	AGUUUGUAGUUAUAGUUUA
	AS Sequence	UAAACUAUAACUACAAACU
GPX4-si2	SS Sequence	GGAUGAAGAUCCAACCCAA
	AS Sequence	UUGGGUUGGAUCUUCAUCC
